# Supplementary material for: Noninvasive DBS-Based Approaches to Assist Clinical Diagnosis and Treatment Monitoring of Gaucher Disease
Source: Biomedicines. 2023 Sep 29;11(10):2672. doi: 10.3390/biomedicines11102672 (PMC10604114; doi:10.3390/biomedicines11102672)
Supplement: Supplementary file 1 [file biomedicines-11-02672-s001.zip]

Archive with 1 entries (1 files):
- biomedicines-2610652-supplementary.pdf
